# Supplementary material for: New feature extraction from phylogenetic profiles improved the performance of pathogen-host interactions
Source: Front Cell Infect Microbiol. 2022 Aug 2;12:931072. doi: 10.3389/fcimb.2022.931072 (PMC9378789; doi:10.3389/fcimb.2022.931072)
Supplement: Supplementary Table 1 — The classification of amino acids and five built phylogenetic profile models. [file Table_1.xlsx]

## Sheet: Sheet1
#The classification of amino acids and five build phylogenetic profile models
Amino acids (Code)	Hydrophobic	Polar	Charged
Alanine (A)	√
Arginine (R)			√
Asparagine (N)		√
Aspartic acid (D)			√
Cysteine (C)		√
Glutamic acid (E)			√
Glutamine (Q)		√
Glycine (G)	√
Histidine (H)		√
Isoleucine (I)	√
Leucine (L)	√
Lysine (K)			√
Methionine (M)	√	√
Phenylalanine ( F)	√
Proline (P)	√
Serine (S)		√
Threonine (T)		√
Tryptophan (W)		√
Tyrosine (Y)		√
Valine (V)	√
AA model	HY model	PO model	CH model
	HY&PO&CH model
