# Supplementary material for: New feature extraction from phylogenetic profiles improved the performance of pathogen-host interactions
Source: Front Cell Infect Microbiol. 2022 Aug 2;12:931072. doi: 10.3389/fcimb.2022.931072 (PMC9378789; doi:10.3389/fcimb.2022.931072)
Supplement: Supplementary Table 2 — The influence of prediction performance by different species. [file Table_2.xlsx]

## Sheet: Sheet1
# The influence of prediction performance by different species (K = 6, species set 72, 503 and 1000)
Test data	Species=72	Species=503	Species=1000
Ara-All	0.71	0.717	0.715
Ara-Gor	0.674	0.685	0.691
Ara-Hpa	0.609	0.617	0.617
Ara-Psy	0.566	0.573	0.567
