# Supplementary material for: New feature extraction from phylogenetic profiles improved the performance of pathogen-host interactions
Source: Front Cell Infect Microbiol. 2022 Aug 2;12:931072. doi: 10.3389/fcimb.2022.931072 (PMC9378789; doi:10.3389/fcimb.2022.931072)
Supplement: Supplementary Table 3 — The list of 503 species for building the phylogenetic profile. [file Table_3.xlsx]

## Sheet: Sheet1
# The list of 503 species for build phylognetic profile
Three-letter-code	Species	Taxonomy
hsa	Homo sapiens (human)	Eukaryotes;Animals;Vertebrates;Mammals
ptr	Pan troglodytes (chimpanzee)	Eukaryotes;Animals;Vertebrates;Mammals
pps	Pan paniscus (bonobo)	Eukaryotes;Animals;Vertebrates;Mammals
ggo	Gorilla gorilla gorilla (western lowland gorilla)	Eukaryotes;Animals;Vertebrates;Mammals
pon	Pongo abelii (Sumatran orangutan)	Eukaryotes;Animals;Vertebrates;Mammals
nle	Nomascus leucogenys (northern white-cheeked gibbon)	Eukaryotes;Animals;Vertebrates;Mammals
mcc	Macaca mulatta (rhesus monkey)	Eukaryotes;Animals;Vertebrates;Mammals
mcf	Macaca fascicularis (crab-eating macaque)	Eukaryotes;Animals;Vertebrates;Mammals
csab	Chlorocebus sabaeus (green monkey)	Eukaryotes;Animals;Vertebrates;Mammals
rro	Rhinopithecus roxellana (golden snub-nosed monkey)	Eukaryotes;Animals;Vertebrates;Mammals
rbb	Rhinopithecus bieti (black snub-nosed monkey)	Eukaryotes;Animals;Vertebrates;Mammals
cjc	Callithrix jacchus (white-tufted-ear marmoset)	Eukaryotes;Animals;Vertebrates;Mammals
sbq	Saimiri boliviensis boliviensis (Bolivian squirrel monkey)	Eukaryotes;Animals;Vertebrates;Mammals
mmu	Mus musculus (mouse)	Eukaryotes;Animals;Vertebrates;Mammals
rno	Rattus norvegicus (rat)	Eukaryotes;Animals;Vertebrates;Mammals
cge	Cricetulus griseus (Chinese hamster)	Eukaryotes;Animals;Vertebrates;Mammals
ngi	Nannospalax galili (Upper Galilee mountains blind mole rat)	Eukaryotes;Animals;Vertebrates;Mammals
hgl	Heterocephalus glaber (naked mole rat)	Eukaryotes;Animals;Vertebrates;Mammals
ccan	Castor canadensis (American beaver)	Eukaryotes;Animals;Vertebrates;Mammals
ocu	Oryctolagus cuniculus (rabbit)	Eukaryotes;Animals;Vertebrates;Mammals
tup	Tupaia chinensis (Chinese tree shrew)	Eukaryotes;Animals;Vertebrates;Mammals
cfa	Canis familiaris (dog)	Eukaryotes;Animals;Vertebrates;Mammals
aml	Ailuropoda melanoleuca (giant panda)	Eukaryotes;Animals;Vertebrates;Mammals
umr	Ursus maritimus (polar bear)	Eukaryotes;Animals;Vertebrates;Mammals
oro	Odobenus rosmarus divergens (Pacific walrus)	Eukaryotes;Animals;Vertebrates;Mammals
fca	Felis catus (domestic cat)	Eukaryotes;Animals;Vertebrates;Mammals
ptg	Panthera tigris altaica (Amur tiger)	Eukaryotes;Animals;Vertebrates;Mammals
aju	Acinonyx jubatus (cheetah)	Eukaryotes;Animals;Vertebrates;Mammals
bta	Bos taurus (cow)	Eukaryotes;Animals;Vertebrates;Mammals
bom	Bos mutus (wild yak)	Eukaryotes;Animals;Vertebrates;Mammals
biu	Bos indicus (zebu cattle)	Eukaryotes;Animals;Vertebrates;Mammals
phd	Pantholops hodgsonii (chiru)	Eukaryotes;Animals;Vertebrates;Mammals
chx	Capra hircus (goat)	Eukaryotes;Animals;Vertebrates;Mammals
oas	Ovis aries (sheep)	Eukaryotes;Animals;Vertebrates;Mammals
ssc	Sus scrofa (pig)	Eukaryotes;Animals;Vertebrates;Mammals
cfr	Camelus ferus (Wild Bactrian camel)	Eukaryotes;Animals;Vertebrates;Mammals
cdk	Camelus dromedarius (Arabian camel)	Eukaryotes;Animals;Vertebrates;Mammals
bacu	Balaenoptera acutorostrata scammoni (minke whale)	Eukaryotes;Animals;Vertebrates;Mammals
lve	Lipotes vexillifer (Yangtze River dolphin)	Eukaryotes;Animals;Vertebrates;Mammals
oor	Orcinus orca (killer whale)	Eukaryotes;Animals;Vertebrates;Mammals
ecb	Equus caballus (horse)	Eukaryotes;Animals;Vertebrates;Mammals
epz	Equus przewalskii (Przewalski's horse)	Eukaryotes;Animals;Vertebrates;Mammals
eai	Equus asinus (ass)	Eukaryotes;Animals;Vertebrates;Mammals
myb	Myotis brandtii (Brandt's bat)	Eukaryotes;Animals;Vertebrates;Mammals
myd	Myotis davidii	Eukaryotes;Animals;Vertebrates;Mammals
hai	Hipposideros armiger (great roundleaf bat)	Eukaryotes;Animals;Vertebrates;Mammals
rss	Rhinolophus sinicus (Chinese rufous horseshoe bat)	Eukaryotes;Animals;Vertebrates;Mammals
pale	Pteropus alecto (black flying fox)	Eukaryotes;Animals;Vertebrates;Mammals
lav	Loxodonta africana (African savanna elephant)	Eukaryotes;Animals;Vertebrates;Mammals
tmu	Trichechus manatus latirostris (Florida manatee)	Eukaryotes;Animals;Vertebrates;Mammals
ath	Arabidopsis thaliana (thale cress)	Eukaryotes;Plants;Eudicots;Mustard family
aly	Arabidopsis lyrata (lyrate rockcress)	Eukaryotes;Plants;Eudicots;Mustard family
crb	Capsella rubella	Eukaryotes;Plants;Eudicots;Mustard family
csat	Camelina sativa (false flax)	Eukaryotes;Plants;Eudicots;Mustard family
eus	Eutrema salsugineum	Eukaryotes;Plants;Eudicots;Mustard family
brp	Brassica rapa (field mustard)	Eukaryotes;Plants;Eudicots;Mustard family
bna	Brassica napus (rape)	Eukaryotes;Plants;Eudicots;Mustard family
boe	Brassica oleracea (wild cabbage)	Eukaryotes;Plants;Eudicots;Mustard family
thj	Tarenaya hassleriana (spider flower)	Eukaryotes;Plants;Eudicots;Caper family
cpap	Carica papaya (papaya)	Eukaryotes;Plants;Eudicots;Papaya family
cit	Citrus sinensis (Valencia orange)	Eukaryotes;Plants;Eudicots;Rue family
cic	Citrus clementina (mandarin orange)	Eukaryotes;Plants;Eudicots;Rue family
tcc	Theobroma cacao (cacao)	Eukaryotes;Plants;Eudicots;Mallow family
gra	Gossypium raimondii	Eukaryotes;Plants;Eudicots;Mallow family
ghi	Gossypium hirsutum (upland cotton)	Eukaryotes;Plants;Eudicots;Mallow family
dzi	Durio zibethinus (durian)	Eukaryotes;Plants;Eudicots;Mallow family
egr	Eucalyptus grandis (rose gum)	Eukaryotes;Plants;Eudicots;Myrtle family
gmx	Glycine max (soybean)	Eukaryotes;Plants;Eudicots;Pea family
pvu	Phaseolus vulgaris (common bean)	Eukaryotes;Plants;Eudicots;Pea family
vra	Vigna radiata (mung bean)	Eukaryotes;Plants;Eudicots;Pea family
var	Vigna angularis (adzuki bean)	Eukaryotes;Plants;Eudicots;Pea family
ccaj	Cajanus cajan (pigeon pea)	Eukaryotes;Plants;Eudicots;Pea family
mtr	Medicago truncatula (barrel medic)	Eukaryotes;Plants;Eudicots;Pea family
cam	Cicer arietinum (chickpea)	Eukaryotes;Plants;Eudicots;Pea family
lja	Lotus japonicus	Eukaryotes;Plants;Eudicots;Pea family
adu	Arachis duranensis	Eukaryotes;Plants;Eudicots;Pea family
aip	Arachis ipaensis	Eukaryotes;Plants;Eudicots;Pea family
lang	Lupinus angustifolius (narrow-leaved blue lupine)	Eukaryotes;Plants;Eudicots;Pea family
fve	Fragaria vesca (woodland strawberry)	Eukaryotes;Plants;Eudicots;Rose family
pper	Prunus persica (peach)	Eukaryotes;Plants;Eudicots;Rose family
pmum	Prunus mume (Japanese apricot)	Eukaryotes;Plants;Eudicots;Rose family
pavi	Prunus avium (sweet cherry)	Eukaryotes;Plants;Eudicots;Rose family
mdm	Malus domestica (apple)	Eukaryotes;Plants;Eudicots;Rose family
pxb	Pyrus x bretschneideri (Chinese white pear)	Eukaryotes;Plants;Eudicots;Rose family
zju	Ziziphus jujuba (Chinese jujube)	Eukaryotes;Plants;Eudicots;Buckthorn family
csv	Cucumis sativus (cucumber)	Eukaryotes;Plants;Eudicots;Cucumber family
cmo	Cucumis melo (muskmelon)	Eukaryotes;Plants;Eudicots;Cucumber family
mcha	Momordica charantia (bitter melon)	Eukaryotes;Plants;Eudicots;Cucumber family
cmax	Cucurbita maxima (winter squash)	Eukaryotes;Plants;Eudicots;Cucumber family
cmos	Cucurbita moschata (crookneck pumpkin)	Eukaryotes;Plants;Eudicots;Cucumber family
cpep	Cucurbita pepo subsp. pepo (vegetable marrow)	Eukaryotes;Plants;Eudicots;Cucumber family
rcu	Ricinus communis (castor bean)	Eukaryotes;Plants;Eudicots;Spurge family
jcu	Jatropha curcas	Eukaryotes;Plants;Eudicots;Spurge family
hbr	Hevea brasiliensis (rubber tree)	Eukaryotes;Plants;Eudicots;Spurge family
mesc	Manihot esculenta (cassava)	Eukaryotes;Plants;Eudicots;Spurge family
pop	Populus trichocarpa (black cottonwood)	Eukaryotes;Plants;Eudicots;Willow family
jre	Juglans regia (English walnut)	Eukaryotes;Plants;Eudicots;Walnut family
vvi	Vitis vinifera (wine grape)	Eukaryotes;Plants;Eudicots;Grape family
sly	Solanum lycopersicum (tomato)	Eukaryotes;Plants;Eudicots;Nightshade family
spen	Solanum pennellii	Eukaryotes;Plants;Eudicots;Nightshade family
sce	Saccharomyces cerevisiae (budding yeast)	Eukaryotes;Fungi;Ascomycetes;Saccharomycetes
ago	Ashbya gossypii (Eremothecium gossypii)	Eukaryotes;Fungi;Ascomycetes;Saccharomycetes
erc	Eremothecium cymbalariae	Eukaryotes;Fungi;Ascomycetes;Saccharomycetes
kla	Kluyveromyces lactis	Eukaryotes;Fungi;Ascomycetes;Saccharomycetes
kmx	Kluyveromyces marxianus	Eukaryotes;Fungi;Ascomycetes;Saccharomycetes
lth	Lachancea thermotolerans	Eukaryotes;Fungi;Ascomycetes;Saccharomycetes
vpo	Vanderwaltozyma polyspora	Eukaryotes;Fungi;Ascomycetes;Saccharomycetes
zro	Zygosaccharomyces rouxii	Eukaryotes;Fungi;Ascomycetes;Saccharomycetes
cgr	Candida glabrata	Eukaryotes;Fungi;Ascomycetes;Saccharomycetes
ncs	Naumovozyma castellii	Eukaryotes;Fungi;Ascomycetes;Saccharomycetes
ndi	Naumovozyma dairenensis	Eukaryotes;Fungi;Ascomycetes;Saccharomycetes
tpf	Tetrapisispora phaffii	Eukaryotes;Fungi;Ascomycetes;Saccharomycetes
tbl	Tetrapisispora blattae	Eukaryotes;Fungi;Ascomycetes;Saccharomycetes
tdl	Torulaspora delbrueckii	Eukaryotes;Fungi;Ascomycetes;Saccharomycetes
kaf	Kazachstania africana	Eukaryotes;Fungi;Ascomycetes;Saccharomycetes
ppa	Komagataella phaffii	Eukaryotes;Fungi;Ascomycetes;Saccharomycetes
dha	Debaryomyces hansenii	Eukaryotes;Fungi;Ascomycetes;Saccharomycetes
pic	Scheffersomyces stipitis	Eukaryotes;Fungi;Ascomycetes;Saccharomycetes
pgu	Meyerozyma guilliermondii	Eukaryotes;Fungi;Ascomycetes;Saccharomycetes
spaa	Spathaspora passalidarum	Eukaryotes;Fungi;Ascomycetes;Saccharomycetes
lel	Lodderomyces elongisporus	Eukaryotes;Fungi;Ascomycetes;Saccharomycetes
cal	Candida albicans	Eukaryotes;Fungi;Ascomycetes;Saccharomycetes
ctp	Candida tropicalis	Eukaryotes;Fungi;Ascomycetes;Saccharomycetes
cot	Candida orthopsilosis	Eukaryotes;Fungi;Ascomycetes;Saccharomycetes
cdu	Candida dubliniensis	Eukaryotes;Fungi;Ascomycetes;Saccharomycetes
cten	Yamadazyma tenuis	Eukaryotes;Fungi;Ascomycetes;Saccharomycetes
yli	Yarrowia lipolytica	Eukaryotes;Fungi;Ascomycetes;Saccharomycetes
clu	Clavispora lusitaniae ATCC 42720	Eukaryotes;Fungi;Ascomycetes;Saccharomycetes
clus	Clavispora lusitaniae CBS 6936	Eukaryotes;Fungi;Ascomycetes;Saccharomycetes
caur	Candida auris	Eukaryotes;Fungi;Ascomycetes;Saccharomycetes
slb	Sugiyamaella lignohabitans	Eukaryotes;Fungi;Ascomycetes;Saccharomycetes
ncr	Neurospora crassa	Eukaryotes;Fungi;Ascomycetes;Sordariomycetes
nte	Neurospora tetrasperma	Eukaryotes;Fungi;Ascomycetes;Sordariomycetes
smp	Sordaria macrospora	Eukaryotes;Fungi;Ascomycetes;Sordariomycetes
pan	Podospora anserina	Eukaryotes;Fungi;Ascomycetes;Sordariomycetes
ttt	Thielavia terrestris	Eukaryotes;Fungi;Ascomycetes;Sordariomycetes
mtm	Thermothelomyces thermophila	Eukaryotes;Fungi;Ascomycetes;Sordariomycetes
cthr	Chaetomium thermophilum	Eukaryotes;Fungi;Ascomycetes;Sordariomycetes
mgr	Magnaporthe oryzae	Eukaryotes;Fungi;Ascomycetes;Sordariomycetes
tmn	Phaeoacremonium minimum	Eukaryotes;Fungi;Ascomycetes;Sordariomycetes
ssck	Sporothrix schenckii	Eukaryotes;Fungi;Ascomycetes;Sordariomycetes
fgr	Fusarium graminearum	Eukaryotes;Fungi;Ascomycetes;Sordariomycetes
fpu	Fusarium pseudograminearum	Eukaryotes;Fungi;Ascomycetes;Sordariomycetes
fvr	Fusarium verticillioides	Eukaryotes;Fungi;Ascomycetes;Sordariomycetes
fox	Fusarium oxysporum	Eukaryotes;Fungi;Ascomycetes;Sordariomycetes
nhe	Nectria haematococca	Eukaryotes;Fungi;Ascomycetes;Sordariomycetes
tre	Trichoderma reesei	Eukaryotes;Fungi;Ascomycetes;Sordariomycetes
maw	Metarhizium acridum	Eukaryotes;Fungi;Ascomycetes;Sordariomycetes
maj	Metarhizium robertsii	Eukaryotes;Fungi;Ascomycetes;Sordariomycetes
cmt	Cordyceps militaris	Eukaryotes;Fungi;Ascomycetes;Sordariomycetes
mbr	Monosiga brevicollis	Eukaryotes;Protists;Choanoflagellates
sre	Salpingoeca rosetta	Eukaryotes;Protists;Choanoflagellates
ddi	Dictyostelium discoideum (cellular slime mold)	Eukaryotes;Protists;Amoebozoa;Dictyostelium
dpp	Dictyostelium purpureum (cellular slime mold)	Eukaryotes;Protists;Amoebozoa;Dictyostelium
dfa	Cavenderia fasciculata (cellular slime mold)	Eukaryotes;Protists;Amoebozoa;Cavenderia
ehi	Entamoeba histolytica	Eukaryotes;Protists;Amoebozoa;Entamoeba
edi	Entamoeba dispar	Eukaryotes;Protists;Amoebozoa;Entamoeba
eiv	Entamoeba invadens	Eukaryotes;Protists;Amoebozoa;Entamoeba
acan	Acanthamoeba castellanii	Eukaryotes;Protists;Amoebozoa;Acanthamoeba
pfa	Plasmodium falciparum 3D7	Eukaryotes;Protists;Alveolates;Apicomplexans
pfd	Plasmodium falciparum Dd2	Eukaryotes;Protists;Alveolates;Apicomplexans
pfh	Plasmodium falciparum HB3	Eukaryotes;Protists;Alveolates;Apicomplexans
pyo	Plasmodium yoelii	Eukaryotes;Protists;Alveolates;Apicomplexans
pcb	Plasmodium chabaudi	Eukaryotes;Protists;Alveolates;Apicomplexans
pbe	Plasmodium berghei	Eukaryotes;Protists;Alveolates;Apicomplexans
pkn	Plasmodium knowlesi	Eukaryotes;Protists;Alveolates;Apicomplexans
pvx	Plasmodium vivax	Eukaryotes;Protists;Alveolates;Apicomplexans
pcy	Plasmodium cynomolgi	Eukaryotes;Protists;Alveolates;Apicomplexans
tan	Theileria annulata	Eukaryotes;Protists;Alveolates;Apicomplexans
tpv	Theileria parva	Eukaryotes;Protists;Alveolates;Apicomplexans
tot	Theileria orientalis	Eukaryotes;Protists;Alveolates;Apicomplexans
beq	Theileria equi	Eukaryotes;Protists;Alveolates;Apicomplexans
bbo	Babesia bovis	Eukaryotes;Protists;Alveolates;Apicomplexans
bmic	Babesia microti	Eukaryotes;Protists;Alveolates;Apicomplexans
cpv	Cryptosporidium parvum	Eukaryotes;Protists;Alveolates;Apicomplexans
cho	Cryptosporidium hominis	Eukaryotes;Protists;Alveolates;Apicomplexans
tgo	Toxoplasma gondii	Eukaryotes;Protists;Alveolates;Apicomplexans
tet	Tetrahymena thermophila	Eukaryotes;Protists;Alveolates;Ciliates
ptm	Paramecium tetraurelia	Eukaryotes;Protists;Alveolates;Ciliates
smin	Breviolum minutum	Eukaryotes;Protists;Alveolates;Dinoflagellates
pti	Phaeodactylum tricornutum	Eukaryotes;Protists;Stramenopiles;Diatoms
fcy	Fragilariopsis cylindrus	Eukaryotes;Protists;Stramenopiles;Diatoms
tps	Thalassiosira pseudonana	Eukaryotes;Protists;Stramenopiles;Diatoms
aaf	Aureococcus anophagefferens	Eukaryotes;Protists;Stramenopiles;Pelagophytes
ngd	Nannochloropsis gaditana	Eukaryotes;Protists;Stramenopiles;Eustigmatophytes
pif	Phytophthora infestans	Eukaryotes;Protists;Stramenopiles;Oomycetes
psoj	Phytophthora sojae	Eukaryotes;Protists;Stramenopiles;Oomycetes
spar	Saprolegnia parasitica	Eukaryotes;Protists;Stramenopiles;Oomycetes
ehx	Emiliania huxleyi	Eukaryotes;Protists;Haptophyta
gtt	Guillardia theta	Eukaryotes;Protists;Cryptomonads
tbr	Trypanosoma brucei	Eukaryotes;Protists;Euglenozoa;Kinetoplasts
tcr	Trypanosoma cruzi	Eukaryotes;Protists;Euglenozoa;Kinetoplasts
lma	Leishmania major	Eukaryotes;Protists;Euglenozoa;Kinetoplasts
lif	Leishmania infantum	Eukaryotes;Protists;Euglenozoa;Kinetoplasts
ldo	Leishmania donovani	Eukaryotes;Protists;Euglenozoa;Kinetoplasts
lmi	Leishmania mexicana	Eukaryotes;Protists;Euglenozoa;Kinetoplasts
lbz	Leishmania braziliensis	Eukaryotes;Protists;Euglenozoa;Kinetoplasts
ngr	Naegleria gruberi	Eukaryotes;Protists;Heterolobosea;Amoeboflagellate
tva	Trichomonas vaginalis	Eukaryotes;Protists;Parabasalids;Trichomonads
gla	Giardia lamblia	Eukaryotes;Protists;Diplomonads
eco	Escherichia coli K-12 MG1655	Prokaryotes;Bacteria;Gammaproteobacteria - Enterobacteria;Escherichia
ecj	Escherichia coli K-12 W3110	Prokaryotes;Bacteria;Gammaproteobacteria - Enterobacteria;Escherichia
ecd	Escherichia coli K-12 DH10B	Prokaryotes;Bacteria;Gammaproteobacteria - Enterobacteria;Escherichia
ebw	Escherichia coli BW2952	Prokaryotes;Bacteria;Gammaproteobacteria - Enterobacteria;Escherichia
ecok	Escherichia coli K-12 MDS42	Prokaryotes;Bacteria;Gammaproteobacteria - Enterobacteria;Escherichia
ece	Escherichia coli O157:H7 EDL933 (EHEC)	Prokaryotes;Bacteria;Gammaproteobacteria - Enterobacteria;Escherichia
ecs	Escherichia coli O157:H7 Sakai (EHEC)	Prokaryotes;Bacteria;Gammaproteobacteria - Enterobacteria;Escherichia
ecf	Escherichia coli O157:H7 EC4115 (EHEC)	Prokaryotes;Bacteria;Gammaproteobacteria - Enterobacteria;Escherichia
etw	Escherichia coli O157:H7 TW14359 (EHEC)	Prokaryotes;Bacteria;Gammaproteobacteria - Enterobacteria;Escherichia
elx	Escherichia coli O157:H7 Xuzhou21 (EHEC)	Prokaryotes;Bacteria;Gammaproteobacteria - Enterobacteria;Escherichia
eoj	Escherichia coli O26:H11 11368 (EHEC)	Prokaryotes;Bacteria;Gammaproteobacteria - Enterobacteria;Escherichia
eoi	Escherichia coli O111:H- 11128 (EHEC)	Prokaryotes;Bacteria;Gammaproteobacteria - Enterobacteria;Escherichia
eoh	Escherichia coli O103:H2 12009 (EHEC)	Prokaryotes;Bacteria;Gammaproteobacteria - Enterobacteria;Escherichia
ecoo	Escherichia coli O145:H28 RM13514 (EHEC)	Prokaryotes;Bacteria;Gammaproteobacteria - Enterobacteria;Escherichia
ecoh	Escherichia coli O145:H28 RM13516 (EHEC)	Prokaryotes;Bacteria;Gammaproteobacteria - Enterobacteria;Escherichia
ecg	Escherichia coli O127:H6 E2348/69 (EPEC)	Prokaryotes;Bacteria;Gammaproteobacteria - Enterobacteria;Escherichia
eok	Escherichia coli O55:H7 CB9615 (EPEC)	Prokaryotes;Bacteria;Gammaproteobacteria - Enterobacteria;Escherichia
elr	Escherichia coli O55:H7 RM12579 (EPEC)	Prokaryotes;Bacteria;Gammaproteobacteria - Enterobacteria;Escherichia
eso	Escherichia coli O104:H4 2009EL-2071	Prokaryotes;Bacteria;Gammaproteobacteria - Enterobacteria;Escherichia
esm	Escherichia coli O104:H4 2009EL-2050	Prokaryotes;Bacteria;Gammaproteobacteria - Enterobacteria;Escherichia
esl	Escherichia coli O104:H4 2011C-3493	Prokaryotes;Bacteria;Gammaproteobacteria - Enterobacteria;Escherichia
ecw	Escherichia coli O139:H28 E24377A (ETEC)	Prokaryotes;Bacteria;Gammaproteobacteria - Enterobacteria;Escherichia
elh	Escherichia coli O78:H11:K80 H10407 (ETEC)	Prokaryotes;Bacteria;Gammaproteobacteria - Enterobacteria;Escherichia
eun	Escherichia coli UMNK88 (ETEC, porcine)	Prokaryotes;Bacteria;Gammaproteobacteria - Enterobacteria;Escherichia
ecc	Escherichia coli O6:K2:H1 CFT073 (UPEC)	Prokaryotes;Bacteria;Gammaproteobacteria - Enterobacteria;Escherichia
ecp	Escherichia coli O6:K15:H31 536 (UPEC)	Prokaryotes;Bacteria;Gammaproteobacteria - Enterobacteria;Escherichia
eci	Escherichia coli O18:K1:H7 UTI89 (UPEC)	Prokaryotes;Bacteria;Gammaproteobacteria - Enterobacteria;Escherichia
ecv	Escherichia coli APEC O1 (APEC)	Prokaryotes;Bacteria;Gammaproteobacteria - Enterobacteria;Escherichia
ecx	Escherichia coli O9 HS (commensal)	Prokaryotes;Bacteria;Gammaproteobacteria - Enterobacteria;Escherichia
ecm	Escherichia coli SMS-3-5 (environmental)	Prokaryotes;Bacteria;Gammaproteobacteria - Enterobacteria;Escherichia
ecy	Escherichia coli O152:H28 SE11 (commensal)	Prokaryotes;Bacteria;Gammaproteobacteria - Enterobacteria;Escherichia
ecr	Escherichia coli O8 IAI1 (commensal)	Prokaryotes;Bacteria;Gammaproteobacteria - Enterobacteria;Escherichia
ecq	Escherichia coli O81 ED1a (commensal)	Prokaryotes;Bacteria;Gammaproteobacteria - Enterobacteria;Escherichia
eck	Escherichia coli 55989 (EAEC)	Prokaryotes;Bacteria;Gammaproteobacteria - Enterobacteria;Escherichia
ect	Escherichia coli O7:K1 IAI39 (ExPEC)	Prokaryotes;Bacteria;Gammaproteobacteria - Enterobacteria;Escherichia
eoc	Escherichia coli O7:K1 CE10	Prokaryotes;Bacteria;Gammaproteobacteria - Enterobacteria;Escherichia
eum	Escherichia coli O17:K52:H18 UMN026 (ExPEC)	Prokaryotes;Bacteria;Gammaproteobacteria - Enterobacteria;Escherichia
ecz	Escherichia coli O45:K1:H7 S88 (ExPEC)	Prokaryotes;Bacteria;Gammaproteobacteria - Enterobacteria;Escherichia
elo	Escherichia coli O44:H18 042 (EAEC)	Prokaryotes;Bacteria;Gammaproteobacteria - Enterobacteria;Escherichia
eln	Escherichia coli O83:H1 NRG 857C	Prokaryotes;Bacteria;Gammaproteobacteria - Enterobacteria;Escherichia
ese	Escherichia coli O150:H5 SE15 (commensal)	Prokaryotes;Bacteria;Gammaproteobacteria - Enterobacteria;Escherichia
ecl	Escherichia coli ATCC 8739	Prokaryotes;Bacteria;Gammaproteobacteria - Enterobacteria;Escherichia
ebr	Escherichia coli B REL606	Prokaryotes;Bacteria;Gammaproteobacteria - Enterobacteria;Escherichia
ebd	Escherichia coli BL21-Gold(DE3)pLysS AG	Prokaryotes;Bacteria;Gammaproteobacteria - Enterobacteria;Escherichia
eko	Escherichia coli KO11FL	Prokaryotes;Bacteria;Gammaproteobacteria - Enterobacteria;Escherichia
ekf	Escherichia coli KO11FL	Prokaryotes;Bacteria;Gammaproteobacteria - Enterobacteria;Escherichia
eab	Escherichia coli ABU 83972	Prokaryotes;Bacteria;Gammaproteobacteria - Enterobacteria;Escherichia
edh	Escherichia coli DH1	Prokaryotes;Bacteria;Gammaproteobacteria - Enterobacteria;Escherichia
edj	Escherichia coli DH1	Prokaryotes;Bacteria;Gammaproteobacteria - Enterobacteria;Escherichia
eih	Escherichia coli IHE3034	Prokaryotes;Bacteria;Gammaproteobacteria - Enterobacteria;Escherichia
ena	Escherichia coli NA114 (UPEC)	Prokaryotes;Bacteria;Gammaproteobacteria - Enterobacteria;Escherichia
elu	Escherichia coli UM146	Prokaryotes;Bacteria;Gammaproteobacteria - Enterobacteria;Escherichia
elw	Escherichia coli W	Prokaryotes;Bacteria;Gammaproteobacteria - Enterobacteria;Escherichia
ell	Escherichia coli W	Prokaryotes;Bacteria;Gammaproteobacteria - Enterobacteria;Escherichia
elc	Escherichia coli clone D i14	Prokaryotes;Bacteria;Gammaproteobacteria - Enterobacteria;Escherichia
eld	Escherichia coli clone D i2	Prokaryotes;Bacteria;Gammaproteobacteria - Enterobacteria;Escherichia
elp	Escherichia coli P12b	Prokaryotes;Bacteria;Gammaproteobacteria - Enterobacteria;Escherichia
ebl	Escherichia coli BL21(DE3)	Prokaryotes;Bacteria;Gammaproteobacteria - Enterobacteria;Escherichia
ebe	Escherichia coli BL21(DE3)	Prokaryotes;Bacteria;Gammaproteobacteria - Enterobacteria;Escherichia
elf	Escherichia coli LF82	Prokaryotes;Bacteria;Gammaproteobacteria - Enterobacteria;Escherichia
ecoa	Escherichia coli APEC O78	Prokaryotes;Bacteria;Gammaproteobacteria - Enterobacteria;Escherichia
ecol	Escherichia coli LY180	Prokaryotes;Bacteria;Gammaproteobacteria - Enterobacteria;Escherichia
ecoi	Escherichia coli PMV-1	Prokaryotes;Bacteria;Gammaproteobacteria - Enterobacteria;Escherichia
ecoj	Escherichia coli JJ1886	Prokaryotes;Bacteria;Gammaproteobacteria - Enterobacteria;Escherichia
ecos	Escherichia coli O25b:K100:H4-ST131 EC958 (UPEC)	Prokaryotes;Bacteria;Gammaproteobacteria - Enterobacteria;Escherichia
efe	Escherichia fergusonii	Prokaryotes;Bacteria;Gammaproteobacteria - Enterobacteria;Escherichia
eal	Escherichia albertii	Prokaryotes;Bacteria;Gammaproteobacteria - Enterobacteria;Escherichia
ema	Escherichia marmotae	Prokaryotes;Bacteria;Gammaproteobacteria - Enterobacteria;Escherichia
sty	Salmonella enterica subsp. enterica serovar Typhi CT18	Prokaryotes;Bacteria;Gammaproteobacteria - Enterobacteria;Salmonella
stt	Salmonella enterica subsp. enterica serovar Typhi Ty2	Prokaryotes;Bacteria;Gammaproteobacteria - Enterobacteria;Salmonella
sex	Salmonella enterica subsp. enterica serovar Typhi P-stx-12	Prokaryotes;Bacteria;Gammaproteobacteria - Enterobacteria;Salmonella
sent	Salmonella enterica subsp. enterica serovar Typhi Ty21a	Prokaryotes;Bacteria;Gammaproteobacteria - Enterobacteria;Salmonella
stm	Salmonella enterica subsp. enterica serovar Typhimurium LT2	Prokaryotes;Bacteria;Gammaproteobacteria - Enterobacteria;Salmonella
seo	Salmonella enterica subsp. enterica serovar Typhimurium 14028S	Prokaryotes;Bacteria;Gammaproteobacteria - Enterobacteria;Salmonella
sev	Salmonella enterica subsp. enterica serovar Typhimurium D23580	Prokaryotes;Bacteria;Gammaproteobacteria - Enterobacteria;Salmonella
sey	Salmonella enterica subsp. enterica serovar Typhimurium SL1344	Prokaryotes;Bacteria;Gammaproteobacteria - Enterobacteria;Salmonella
sem	Salmonella enterica subsp. enterica serovar Typhimurium T000240	Prokaryotes;Bacteria;Gammaproteobacteria - Enterobacteria;Salmonella
sej	Salmonella enterica subsp. enterica serovar Typhimurium UK-1	Prokaryotes;Bacteria;Gammaproteobacteria - Enterobacteria;Salmonella
seb	Salmonella enterica subsp. enterica serovar Typhimurium ST4/74	Prokaryotes;Bacteria;Gammaproteobacteria - Enterobacteria;Salmonella
sef	Salmonella enterica subsp. enterica serovar Typhimurium 798	Prokaryotes;Bacteria;Gammaproteobacteria - Enterobacteria;Salmonella
setu	Salmonella enterica subsp. enterica serovar Typhimurium U288	Prokaryotes;Bacteria;Gammaproteobacteria - Enterobacteria;Salmonella
setc	Salmonella enterica subsp. enterica serovar Typhimurium var. 5- CFSAN001921	Prokaryotes;Bacteria;Gammaproteobacteria - Enterobacteria;Salmonella
senr	Salmonella enterica subsp. enterica serovar Typhimurium DT2	Prokaryotes;Bacteria;Gammaproteobacteria - Enterobacteria;Salmonella
send	Salmonella enterica subsp. enterica serovar Typhimurium DT104	Prokaryotes;Bacteria;Gammaproteobacteria - Enterobacteria;Salmonella
seni	Salmonella enterica subsp. enterica serovar Typhimurium 138736	Prokaryotes;Bacteria;Gammaproteobacteria - Enterobacteria;Salmonella
seen	Salmonella enterica subsp. enterica serovar 4,[5],12:i:- str. 08-1736	Prokaryotes;Bacteria;Gammaproteobacteria - Enterobacteria;Salmonella
spt	Salmonella enterica subsp. enterica serovar Paratyphi A ATCC9150	Prokaryotes;Bacteria;Gammaproteobacteria - Enterobacteria;Salmonella
sek	Salmonella enterica subsp. enterica serovar Paratyphi A AKU12601	Prokaryotes;Bacteria;Gammaproteobacteria - Enterobacteria;Salmonella
spq	Salmonella enterica subsp. enterica serovar Paratyphi B	Prokaryotes;Bacteria;Gammaproteobacteria - Enterobacteria;Salmonella
sei	Salmonella enterica subsp. enterica serovar Paratyphi C	Prokaryotes;Bacteria;Gammaproteobacteria - Enterobacteria;Salmonella
sec	Salmonella enterica subsp. enterica serovar Choleraesuis	Prokaryotes;Bacteria;Gammaproteobacteria - Enterobacteria;Salmonella
seh	Salmonella enterica subsp. enterica serovar Heidelberg SL476	Prokaryotes;Bacteria;Gammaproteobacteria - Enterobacteria;Salmonella
shb	Salmonella enterica subsp. enterica serovar Heidelberg B182	Prokaryotes;Bacteria;Gammaproteobacteria - Enterobacteria;Salmonella
senh	Salmonella enterica subsp. enterica serovar Heidelberg CFSAN002069	Prokaryotes;Bacteria;Gammaproteobacteria - Enterobacteria;Salmonella
seeh	Salmonella enterica subsp. enterica serovar Heidelberg 41578	Prokaryotes;Bacteria;Gammaproteobacteria - Enterobacteria;Salmonella
see	Salmonella enterica subsp. enterica serovar Newport SL254	Prokaryotes;Bacteria;Gammaproteobacteria - Enterobacteria;Salmonella
senn	Salmonella enterica subsp. enterica serovar Newport USMARC-S3124.1	Prokaryotes;Bacteria;Gammaproteobacteria - Enterobacteria;Salmonella
sew	Salmonella enterica subsp. enterica serovar Schwarzengrund	Prokaryotes;Bacteria;Gammaproteobacteria - Enterobacteria;Salmonella
sea	Salmonella enterica subsp. enterica serovar Agona SL483	Prokaryotes;Bacteria;Gammaproteobacteria - Enterobacteria;Salmonella
sens	Salmonella enterica subsp. enterica serovar Agona 24249	Prokaryotes;Bacteria;Gammaproteobacteria - Enterobacteria;Salmonella
sed	Salmonella enterica subsp. enterica serovar Dublin	Prokaryotes;Bacteria;Gammaproteobacteria - Enterobacteria;Salmonella
seg	Salmonella enterica subsp. enterica serovar Gallinarum 287/91	Prokaryotes;Bacteria;Gammaproteobacteria - Enterobacteria;Salmonella
sel	Salmonella enterica subsp. enterica serovar Gallinarum/pullorum RKS5078	Prokaryotes;Bacteria;Gammaproteobacteria - Enterobacteria;Salmonella
sega	Salmonella enterica subsp. enterica serovar Gallinarum/pullorum CDC1983-67	Prokaryotes;Bacteria;Gammaproteobacteria - Enterobacteria;Salmonella
set	Salmonella enterica subsp. enterica serovar Enteritidis P125109	Prokaryotes;Bacteria;Gammaproteobacteria - Enterobacteria;Salmonella
sena	Salmonella enterica subsp. enterica serovar Enteritidis EC20090135	Prokaryotes;Bacteria;Gammaproteobacteria - Enterobacteria;Salmonella
seno	Salmonella enterica subsp. enterica serovar Enteritidis EC20090193	Prokaryotes;Bacteria;Gammaproteobacteria - Enterobacteria;Salmonella
senv	Salmonella enterica subsp. enterica serovar Enteritidis EC20090332	Prokaryotes;Bacteria;Gammaproteobacteria - Enterobacteria;Salmonella
senq	Salmonella enterica subsp. enterica serovar Enteritidis EC20090531	Prokaryotes;Bacteria;Gammaproteobacteria - Enterobacteria;Salmonella
senl	Salmonella enterica subsp. enterica serovar Enteritidis OLF-SE1-1019-1	Prokaryotes;Bacteria;Gammaproteobacteria - Enterobacteria;Salmonella
senj	Salmonella enterica subsp. enterica serovar Javiana	Prokaryotes;Bacteria;Gammaproteobacteria - Enterobacteria;Salmonella
seec	Salmonella enterica subsp. enterica serovar Cubana	Prokaryotes;Bacteria;Gammaproteobacteria - Enterobacteria;Salmonella
seeb	Salmonella enterica subsp. enterica serovar Bareilly	Prokaryotes;Bacteria;Gammaproteobacteria - Enterobacteria;Salmonella
seep	Salmonella enterica subsp. enterica serovar Pullorum	Prokaryotes;Bacteria;Gammaproteobacteria - Enterobacteria;Salmonella
senb	Salmonella enterica subsp. enterica serovar Bovismorbificans	Prokaryotes;Bacteria;Gammaproteobacteria - Enterobacteria;Salmonella
sene	Salmonella enterica subsp. enterica serovar Thompson	Prokaryotes;Bacteria;Gammaproteobacteria - Enterobacteria;Salmonella
senc	Salmonella enterica subsp. enterica serovar Tennessee	Prokaryotes;Bacteria;Gammaproteobacteria - Enterobacteria;Salmonella
ses	Salmonella enterica subsp. arizonae	Prokaryotes;Bacteria;Gammaproteobacteria - Enterobacteria;Salmonella
sbg	Salmonella bongori NCTC 12419	Prokaryotes;Bacteria;Gammaproteobacteria - Enterobacteria;Salmonella
sbz	Salmonella bongori N268-08	Prokaryotes;Bacteria;Gammaproteobacteria - Enterobacteria;Salmonella
sbv	Salmonella bongori serovar 48:z41:--	Prokaryotes;Bacteria;Gammaproteobacteria - Enterobacteria;Salmonella
sfl	Shigella flexneri 301 (serotype 2a)	Prokaryotes;Bacteria;Gammaproteobacteria - Enterobacteria;Shigella
sfx	Shigella flexneri 2457T (serotype 2a)	Prokaryotes;Bacteria;Gammaproteobacteria - Enterobacteria;Shigella
sfv	Shigella flexneri 8401 (serotype 5b)	Prokaryotes;Bacteria;Gammaproteobacteria - Enterobacteria;Shigella
sfe	Shigella flexneri 2002017 (serotype Fxv)	Prokaryotes;Bacteria;Gammaproteobacteria - Enterobacteria;Shigella
sfn	Shigella flexneri 2003036	Prokaryotes;Bacteria;Gammaproteobacteria - Enterobacteria;Shigella
sfs	Shigella flexneri Shi06HN006 (serotype Yv)	Prokaryotes;Bacteria;Gammaproteobacteria - Enterobacteria;Shigella
sft	Shigella flexneri NCTC1 (serotype 2a)	Prokaryotes;Bacteria;Gammaproteobacteria - Enterobacteria;Shigella
ssn	Shigella sonnei Ss046	Prokaryotes;Bacteria;Gammaproteobacteria - Enterobacteria;Shigella
sbo	Shigella boydii Sb227 (serotype 4)	Prokaryotes;Bacteria;Gammaproteobacteria - Enterobacteria;Shigella
sbc	Shigella boydii CDC 3083-94 (serotype 18)	Prokaryotes;Bacteria;Gammaproteobacteria - Enterobacteria;Shigella
sdy	Shigella dysenteriae Sd197	Prokaryotes;Bacteria;Gammaproteobacteria - Enterobacteria;Shigella
sdz	Shigella dysenteriae 1617 (serotype 1)	Prokaryotes;Bacteria;Gammaproteobacteria - Enterobacteria;Shigella
shq	Shigella sp. PAMC 28760	Prokaryotes;Bacteria;Gammaproteobacteria - Enterobacteria;Shigella
ent	Enterobacter sp. 638	Prokaryotes;Bacteria;Gammaproteobacteria - Enterobacteria;Enterobacter
enc	Enterobacter cloacae subsp. cloacae ATCC 13047	Prokaryotes;Bacteria;Gammaproteobacteria - Enterobacteria;Enterobacter
eno	Enterobacter cloacae subsp. cloacae ENHKU01	Prokaryotes;Bacteria;Gammaproteobacteria - Enterobacteria;Enterobacter
eclo	Enterobacter cloacae subsp. cloacae NCTC 9394	Prokaryotes;Bacteria;Gammaproteobacteria - Enterobacteria;Enterobacter
eec	Enterobacter cloacae EcWSU1	Prokaryotes;Bacteria;Gammaproteobacteria - Enterobacteria;Enterobacter
enl	Enterobacter cloacae subsp. dissolvens SDM	Prokaryotes;Bacteria;Gammaproteobacteria - Enterobacteria;Enterobacter
eclg	Enterobacter cloacae GGT036	Prokaryotes;Bacteria;Gammaproteobacteria - Enterobacteria;Enterobacter
ecle	Enterobacter cloacae ECNIH2	Prokaryotes;Bacteria;Gammaproteobacteria - Enterobacteria;Enterobacter
ecln	Enterobacter cloacae ECNIH4	Prokaryotes;Bacteria;Gammaproteobacteria - Enterobacteria;Enterobacter
ecli	Enterobacter cloacae ECNIH5	Prokaryotes;Bacteria;Gammaproteobacteria - Enterobacteria;Enterobacter
eclx	Enterobacter hormaechei subsp. xiangfangensis	Prokaryotes;Bacteria;Gammaproteobacteria - Enterobacteria;Enterobacter
ecly	Enterobacter hormaechei subsp. steigerwaltii	Prokaryotes;Bacteria;Gammaproteobacteria - Enterobacteria;Enterobacter
eclz	Enterobacter hormaechei subsp. hormaechei	Prokaryotes;Bacteria;Gammaproteobacteria - Enterobacteria;Enterobacter
ehm	Enterobacter hormaechei CAV1176	Prokaryotes;Bacteria;Gammaproteobacteria - Enterobacteria;Enterobacter
exf	Enterobacter hormaechei subsp. xiangfangensis	Prokaryotes;Bacteria;Gammaproteobacteria - Enterobacteria;Enterobacter
ecla	Enterobacter hormaechei subsp. hoffmannii ECNIH3	Prokaryotes;Bacteria;Gammaproteobacteria - Enterobacteria;Enterobacter
pst	Pseudomonas syringae pv. tomato DC3000	Prokaryotes;Bacteria;Gammaproteobacteria - Others;Pseudomonas
psb	Pseudomonas syringae pv. syringae B728a	Prokaryotes;Bacteria;Gammaproteobacteria - Others;Pseudomonas
psyr	Pseudomonas syringae CC1557	Prokaryotes;Bacteria;Gammaproteobacteria - Others;Pseudomonas
mja	Methanocaldococcus jannaschii	Prokaryotes;Archaea;Euryarchaeota;Methanocaldococcus
mfe	Methanocaldococcus fervens	Prokaryotes;Archaea;Euryarchaeota;Methanocaldococcus
mvu	Methanocaldococcus vulcanius	Prokaryotes;Archaea;Euryarchaeota;Methanocaldococcus
mfs	Methanocaldococcus sp. FS406-22	Prokaryotes;Archaea;Euryarchaeota;Methanocaldococcus
mif	Methanocaldococcus infernus	Prokaryotes;Archaea;Euryarchaeota;Methanocaldococcus
mjh	Methanocaldococcus bathoardescens	Prokaryotes;Archaea;Euryarchaeota;Methanocaldococcus
mig	Methanotorris igneus	Prokaryotes;Archaea;Euryarchaeota;Methanotorris
mmp	Methanococcus maripaludis S2	Prokaryotes;Archaea;Euryarchaeota;Methanococcus
mmq	Methanococcus maripaludis C5	Prokaryotes;Archaea;Euryarchaeota;Methanococcus
mmx	Methanococcus maripaludis C6	Prokaryotes;Archaea;Euryarchaeota;Methanococcus
mmz	Methanococcus maripaludis C7	Prokaryotes;Archaea;Euryarchaeota;Methanococcus
mmd	Methanococcus maripaludis X1	Prokaryotes;Archaea;Euryarchaeota;Methanococcus
mae	Methanococcus aeolicus	Prokaryotes;Archaea;Euryarchaeota;Methanococcus
mvn	Methanococcus vannielii	Prokaryotes;Archaea;Euryarchaeota;Methanococcus
mvo	Methanococcus voltae	Prokaryotes;Archaea;Euryarchaeota;Methanococcus
mok	Methanothermococcus okinawensis	Prokaryotes;Archaea;Euryarchaeota;Methanothermococcus
mth	Methanothermobacter thermautotrophicus	Prokaryotes;Archaea;Euryarchaeota;Methanothermobacter
mmg	Methanothermobacter marburgensis	Prokaryotes;Archaea;Euryarchaeota;Methanothermobacter
metc	Methanothermobacter sp. CaT2	Prokaryotes;Archaea;Euryarchaeota;Methanothermobacter
mwo	Methanothermobacter wolfeii	Prokaryotes;Archaea;Euryarchaeota;Methanothermobacter
mete	Methanothermobacter sp. EMTCatA1	Prokaryotes;Archaea;Euryarchaeota;Methanothermobacter
metz	Methanothermobacter sp. MT-2	Prokaryotes;Archaea;Euryarchaeota;Methanothermobacter
mst	Methanosphaera stadtmanae	Prokaryotes;Archaea;Euryarchaeota;Methanosphaera
metb	Methanosphaera sp. BMS	Prokaryotes;Archaea;Euryarchaeota;Methanosphaera
msi	Methanobrevibacter smithii	Prokaryotes;Archaea;Euryarchaeota;Methanobrevibacter
mru	Methanobrevibacter ruminantium	Prokaryotes;Archaea;Euryarchaeota;Methanobrevibacter
meb	Methanobrevibacter sp. AbM4	Prokaryotes;Archaea;Euryarchaeota;Methanobrevibacter
mmil	Methanobrevibacter millerae	Prokaryotes;Archaea;Euryarchaeota;Methanobrevibacter
meye	Methanobrevibacter sp. YE315	Prokaryotes;Archaea;Euryarchaeota;Methanobrevibacter
mol	Methanobrevibacter olleyae	Prokaryotes;Archaea;Euryarchaeota;Methanobrevibacter
mel	Methanobacterium lacus	Prokaryotes;Archaea;Euryarchaeota;Methanobacterium
mew	Methanobacterium paludis	Prokaryotes;Archaea;Euryarchaeota;Methanobacterium
meth	Methanobacterium sp. MB1	Prokaryotes;Archaea;Euryarchaeota;Methanobacterium
mfc	Methanobacterium formicicum BRM9	Prokaryotes;Archaea;Euryarchaeota;Methanobacterium
mfi	Methanobacterium formicicum DSM1535	Prokaryotes;Archaea;Euryarchaeota;Methanobacterium
mcub	Methanobacterium congolense	Prokaryotes;Archaea;Euryarchaeota;Methanobacterium
msub	Methanobacterium subterraneum	Prokaryotes;Archaea;Euryarchaeota;Methanobacterium
metn	Methanobacterium sp. MZ-A1	Prokaryotes;Archaea;Euryarchaeota;Methanobacterium
mett	Methanobacterium sp. BRmetb2	Prokaryotes;Archaea;Euryarchaeota;Methanobacterium
meto	Methanobacterium sp. BAmetb5	Prokaryotes;Archaea;Euryarchaeota;Methanobacterium
mfv	Methanothermus fervidus	Prokaryotes;Archaea;Euryarchaeota;Methanothermus
mka	Methanopyrus kandleri	Prokaryotes;Archaea;Euryarchaeota;Methanopyrus
afu	Archaeoglobus fulgidus DSM 4304	Prokaryotes;Archaea;Euryarchaeota;Archaeoglobus
afg	Archaeoglobus fulgidus DSM 8774	Prokaryotes;Archaea;Euryarchaeota;Archaeoglobus
apo	Archaeoglobus profundus	Prokaryotes;Archaea;Euryarchaeota;Archaeoglobus
ave	Archaeoglobus veneficus	Prokaryotes;Archaea;Euryarchaeota;Archaeoglobus
ast	Archaeoglobus sulfaticallidus	Prokaryotes;Archaea;Euryarchaeota;Archaeoglobus
fpl	Ferroglobus placidus	Prokaryotes;Archaea;Euryarchaeota;Ferroglobus
gac	Geoglobus acetivorans	Prokaryotes;Archaea;Euryarchaeota;Geoglobus
gah	Geoglobus ahangari	Prokaryotes;Archaea;Euryarchaeota;Geoglobus
tac	Thermoplasma acidophilum	Prokaryotes;Archaea;Euryarchaeota;Thermoplasma
tvo	Thermoplasma volcanium	Prokaryotes;Archaea;Euryarchaeota;Thermoplasma
pto	Picrophilus torridus	Prokaryotes;Archaea;Euryarchaeota;Picrophilus
fac	Ferroplasma acidarmanus	Prokaryotes;Archaea;Euryarchaeota;Ferroplasma
fai	Ferroplasma acidiphilum	Prokaryotes;Archaea;Euryarchaeota;Ferroplasma
cdiv	Cuniculiplasma divulgatum	Prokaryotes;Archaea;Euryarchaeota;Cuniculiplasma
tar	Thermoplasmatales archaeon BRNA1	Prokaryotes;Archaea;Euryarchaeota;Unclassified Thermoplasmatales
max	Candidatus Methanomethylophilus alvus	Prokaryotes;Archaea;Euryarchaeota;Methanomethylophilus
mer	Candidatus Methanomassiliicoccus intestinalis Issoire-Mx1	Prokaryotes;Archaea;Euryarchaeota;Methanomassiliicoccus
mear	Candidatus Methanoplasma termitum	Prokaryotes;Archaea;Euryarchaeota;Methanoplasma
marc	Methanogenic archaeon ISO4-H5	Prokaryotes;Archaea;Euryarchaeota;Unclassified Thermoplasmata
abi	Aciduliprofundum boonei	Prokaryotes;Archaea;Euryarchaeota;Aciduliprofundum
acf	Aciduliprofundum sp. MAR08-339	Prokaryotes;Archaea;Euryarchaeota;Aciduliprofundum
pho	Pyrococcus horikoshii	Prokaryotes;Archaea;Euryarchaeota;Pyrococcus
pab	Pyrococcus abyssi	Prokaryotes;Archaea;Euryarchaeota;Pyrococcus
pfu	Pyrococcus furiosus DSM 3638	Prokaryotes;Archaea;Euryarchaeota;Pyrococcus
pfi	Pyrococcus furiosus COM1	Prokaryotes;Archaea;Euryarchaeota;Pyrococcus
pyn	Pyrococcus sp. NA2	Prokaryotes;Archaea;Euryarchaeota;Pyrococcus
pya	Pyrococcus yayanosii	Prokaryotes;Archaea;Euryarchaeota;Pyrococcus
pys	Pyrococcus sp. ST04	Prokaryotes;Archaea;Euryarchaeota;Pyrococcus
pyc	Pyrococcus kukulkanii	Prokaryotes;Archaea;Euryarchaeota;Pyrococcus
tko	Thermococcus kodakarensis	Prokaryotes;Archaea;Euryarchaeota;Thermococcus
ton	Thermococcus onnurineus	Prokaryotes;Archaea;Euryarchaeota;Thermococcus
tga	Thermococcus gammatolerans	Prokaryotes;Archaea;Euryarchaeota;Thermococcus
tsi	Thermococcus sibiricus	Prokaryotes;Archaea;Euryarchaeota;Thermococcus
tba	Thermococcus barophilus	Prokaryotes;Archaea;Euryarchaeota;Thermococcus
the	Thermococcus sp. 4557	Prokaryotes;Archaea;Euryarchaeota;Thermococcus
tha	Thermococcus sp. AM4	Prokaryotes;Archaea;Euryarchaeota;Thermococcus
thm	Thermococcus cleftensis	Prokaryotes;Archaea;Euryarchaeota;Thermococcus
tlt	Thermococcus litoralis	Prokaryotes;Archaea;Euryarchaeota;Thermococcus
ths	Thermococcus paralvinellae	Prokaryotes;Archaea;Euryarchaeota;Thermococcus
tnu	Thermococcus nautili	Prokaryotes;Archaea;Euryarchaeota;Thermococcus
teu	Thermococcus eurythermalis	Prokaryotes;Archaea;Euryarchaeota;Thermococcus
tgy	Thermococcus guaymasensis	Prokaryotes;Archaea;Euryarchaeota;Thermococcus
thv	Thermococcus sp. 2319x1	Prokaryotes;Archaea;Euryarchaeota;Thermococcus
tch	Thermococcus chitonophagus	Prokaryotes;Archaea;Euryarchaeota;Thermococcus
tpep	Thermococcus peptonophilus	Prokaryotes;Archaea;Euryarchaeota;Thermococcus
tpie	Thermococcus piezophilus	Prokaryotes;Archaea;Euryarchaeota;Thermococcus
tgg	Thermococcus gorgonarius	Prokaryotes;Archaea;Euryarchaeota;Thermococcus
tce	Thermococcus celer	Prokaryotes;Archaea;Euryarchaeota;Thermococcus
tbs	Thermococcus barossii	Prokaryotes;Archaea;Euryarchaeota;Thermococcus
thh	Thermococcus sp. 5-4	Prokaryotes;Archaea;Euryarchaeota;Thermococcus
tsl	Thermococcus siculi	Prokaryotes;Archaea;Euryarchaeota;Thermococcus
ttd	Thermococcus thioreducens	Prokaryotes;Archaea;Euryarchaeota;Thermococcus
tprf	Thermococcus profundus	Prokaryotes;Archaea;Euryarchaeota;Thermococcus
trl	Thermococcus radiotolerans	Prokaryotes;Archaea;Euryarchaeota;Thermococcus
tpaf	Thermococcus pacificus	Prokaryotes;Archaea;Euryarchaeota;Thermococcus
thy	Thermococcus sp. P6	Prokaryotes;Archaea;Euryarchaeota;Thermococcus
ppac	Palaeococcus pacificus	Prokaryotes;Archaea;Euryarchaeota;Palaeococcus
mac	Methanosarcina acetivorans	Prokaryotes;Archaea;Euryarchaeota;Methanosarcina
mba	Methanosarcina barkeri Fusaro	Prokaryotes;Archaea;Euryarchaeota;Methanosarcina
mby	Methanosarcina barkeri MS	Prokaryotes;Archaea;Euryarchaeota;Methanosarcina
mbw	Methanosarcina barkeri Wiesmoor	Prokaryotes;Archaea;Euryarchaeota;Methanosarcina
mbar	Methanosarcina barkeri 227	Prokaryotes;Archaea;Euryarchaeota;Methanosarcina
mbak	Methanosarcina barkeri 3	Prokaryotes;Archaea;Euryarchaeota;Methanosarcina
mma	Methanosarcina mazei Go1	Prokaryotes;Archaea;Euryarchaeota;Methanosarcina
mmaz	Methanosarcina mazei Tuc01	Prokaryotes;Archaea;Euryarchaeota;Methanosarcina
mmj	Methanosarcina mazei S-6	Prokaryotes;Archaea;Euryarchaeota;Methanosarcina
mmac	Methanosarcina mazei C16	Prokaryotes;Archaea;Euryarchaeota;Methanosarcina
mvc	Methanosarcina vacuolata	Prokaryotes;Archaea;Euryarchaeota;Methanosarcina
mek	Methanosarcina sp. Kolksee	Prokaryotes;Archaea;Euryarchaeota;Methanosarcina
mls	Methanosarcina lacustris	Prokaryotes;Archaea;Euryarchaeota;Methanosarcina
metm	Methanosarcina sp. MTP4	Prokaryotes;Archaea;Euryarchaeota;Methanosarcina
mef	Methanosarcina sp. WH1	Prokaryotes;Archaea;Euryarchaeota;Methanosarcina
meq	Methanosarcina sp. WWM596	Prokaryotes;Archaea;Euryarchaeota;Methanosarcina
msj	Methanosarcina siciliae C2J	Prokaryotes;Archaea;Euryarchaeota;Methanosarcina
msz	Methanosarcina siciliae HI350	Prokaryotes;Archaea;Euryarchaeota;Methanosarcina
msw	Methanosarcina siciliae T4/M	Prokaryotes;Archaea;Euryarchaeota;Methanosarcina
mthe	Methanosarcina thermophila CHTI-55	Prokaryotes;Archaea;Euryarchaeota;Methanosarcina
mthr	Methanosarcina thermophila TM-1	Prokaryotes;Archaea;Euryarchaeota;Methanosarcina
mhor	Methanosarcina horonobensis	Prokaryotes;Archaea;Euryarchaeota;Methanosarcina
mfz	Methanosarcina flavescens	Prokaryotes;Archaea;Euryarchaeota;Methanosarcina
mbu	Methanococcoides burtonii	Prokaryotes;Archaea;Euryarchaeota;Methanococcoides
mmet	Methanococcoides methylutens	Prokaryotes;Archaea;Euryarchaeota;Methanococcoides
mmh	Methanohalophilus mahii	Prokaryotes;Archaea;Euryarchaeota;Methanohalophilus
mhaz	Methanohalophilus halophilus	Prokaryotes;Archaea;Euryarchaeota;Methanohalophilus
mev	Methanohalobium evestigatum	Prokaryotes;Archaea;Euryarchaeota;Methanohalobium
mzh	Methanosalsum zhilinae	Prokaryotes;Archaea;Euryarchaeota;Methanosalsum
mpy	Methanolobus psychrophilus	Prokaryotes;Archaea;Euryarchaeota;Methanolobus
mhz	Methanomethylovorans hollandica	Prokaryotes;Archaea;Euryarchaeota;Methanomethylovorans
mtp	Methanothrix thermoacetophila	Prokaryotes;Archaea;Euryarchaeota;Methanosaeta
mcj	Methanothrix soehngenii	Prokaryotes;Archaea;Euryarchaeota;Methanosaeta
mhi	Methanosaeta harundinacea	Prokaryotes;Archaea;Euryarchaeota;Methanosaeta
mhu	Methanospirillum hungatei	Prokaryotes;Archaea;Euryarchaeota;Methanospirillum
mla	Methanocorpusculum labreanum	Prokaryotes;Archaea;Euryarchaeota;Methanocorpusculum
mem	Methanoculleus marisnigri	Prokaryotes;Archaea;Euryarchaeota;Methanoculleus
mbg	Methanoculleus bourgensis	Prokaryotes;Archaea;Euryarchaeota;Methanoculleus
mema	Methanoculleus sp. MAB1	Prokaryotes;Archaea;Euryarchaeota;Methanoculleus
mpi	Methanolacinia petrolearia	Prokaryotes;Archaea;Euryarchaeota;Methanolacinia
mbn	Methanoregula boonei	Prokaryotes;Archaea;Euryarchaeota;Methanoregula
mfo	Methanoregula formicica	Prokaryotes;Archaea;Euryarchaeota;Methanoregula
mpl	Methanosphaerula palustris	Prokaryotes;Archaea;Euryarchaeota;Methanosphaerula
mpd	Methanocella paludicola	Prokaryotes;Archaea;Euryarchaeota;Methanocella
mez	Methanocella conradii	Prokaryotes;Archaea;Euryarchaeota;Methanocella
rci	Methanocella arvoryzae	Prokaryotes;Archaea;Euryarchaeota;Methanocella
hal	Halobacterium salinarum NRC-1	Prokaryotes;Archaea;Euryarchaeota;Halobacterium
hsl	Halobacterium salinarum	Prokaryotes;Archaea;Euryarchaeota;Halobacterium
hdl	Halobacterium sp. DL1	Prokaryotes;Archaea;Euryarchaeota;Halobacterium
hhb	Halobacterium hubeiense	Prokaryotes;Archaea;Euryarchaeota;Halobacterium
hje	Halalkalicoccus jeotgali	Prokaryotes;Archaea;Euryarchaeota;Halalkalicoccus
