# Supplementary material for: New feature extraction from phylogenetic profiles improved the performance of pathogen-host interactions
Source: Front Cell Infect Microbiol. 2022 Aug 2;12:931072. doi: 10.3389/fcimb.2022.931072 (PMC9378789; doi:10.3389/fcimb.2022.931072)
Supplement: Supplementary Table 4 — The influence of performance by different kmer lengths. [file Table_4.xlsx]

## Sheet: AA
# The influence of performance by different kmer length for AA model ( Species = 503)
Test data	K=4	K=5	K=6	K=7	K=8
Ara-All	0.666	0.684	0.71	0.645	0.39
Ara-Gor	0.629	0.649	0.674	0.63	0.434
Ara-Hpa	0.488	0.572	0.609	0.561	0.401
Ara-Psy	0.525	0.556	0.566	0.538	0.27

## Sheet: HY 
# The influence of performance by different kmer length for HY model (Sepcies = 503)
Test data	K=15	K=16	K=17	K=18	K=19	K=20	K=21	K=22	K=23	K=24	K=25	K=26	K=27
Ara-All	0.658	0.661	0.687	0.701	0.704	0.711	0.706	0.718	0.706	0.697	0.677	0.57	0.492
Ara-Gor	0.61	0.629	0.651	0.66	0.658	0.671	0.673	0.684	0.65	0.63	0.616	0.559	0.501
Ara-Hpa	0.498	0.488	0.549	0.581	0.66	0.627	0.633	0.626	0.608	0.601	0.586	0.525	0.46
Ara-Psy	0.505	0.508	0.551	0.561	0.561	0.561	0.558	0.536	0.507	0.461	0.423	0.333	0.311

## Sheet: PO 
# The influence of performance by different kmer length for PO model ( Species = 503)
Test data	K=15	K=18	K=21	K=24	K=27	K=30	K=33
Ara-All	0.669	0.672	0.673	0.683	0.687	0.696	0.677
Ara-Gor	0.61	0.629	0.624	0.683	0.687	0.626	0.605
Ara-Hpa	0.565	0.559	0.558	0.683	0.687	0.563	0.561
Ara-Psy	0.528	0.54	0.559	0.683	0.687	0.576	0.571

## Sheet: CH
# The influence of performance by different kmer length for CH model ( Species = 503)
Test data	K=15	K=17	K=18	K=19	K=20	K=21	K=24	K=27	K=30
Ara-All	0.685	0.676	0.684	0.7	0.693	0.681	0.68	0.676	0.654
Ara-Gor	0.547	0.551	0.577	0.549	0.559	0.586	0.613	0.664	0.595
Ara-Hpa	0.535	0.552	0.538	0.59	0.581	0.577	0.548	0.565	0.574
Ara-Psy	0.547	0.517	0.535	0.531	0.552	0.53	0.529	0.507	0.436

## Sheet: CHP
# The influence of performance by different kmer length for CHP model ( Species = 503)
Test data	K=10	K=14	K=15	K=16	K=18	K=21
Ara-All	0.685	0.703	0.715	0.695	0.638	0.437
Ara-Gor	0.633	0.616	0.66	0.645	0.613	0.491
Ara-Hpa	0.553	0.602	0.598	0.611	0.547	0.381
Ara-Psy	0.541	0.57	0.56	0.503	0.512	0.319
