# Supplementary material for: New feature extraction from phylogenetic profiles improved the performance of pathogen-host interactions
Source: Front Cell Infect Microbiol. 2022 Aug 2;12:931072. doi: 10.3389/fcimb.2022.931072 (PMC9378789; doi:10.3389/fcimb.2022.931072)
Supplement: Supplementary Table 5 — The performance of concatenating different phylogenetic profile feature models with the structure-based method. [file Table_5.xlsx]

## Sheet: Sheet1
# The performance of concatenate different phylogenetic profile feature models with structure-based method (DC+AC+CT+PSP)(Species = 503)
Test data	Structure-based	Structure-AA	Structure-CH	Structure-CHP	Structure-PO	Structure-HY
Ara-All	0.765	0.767	0.772	0.775	0.769	0.768
Ara-Gor	0.745	0.746	0.76	0.766	0.759	0.743
Ara-Hpa	0.691	0.697	0.754	0.755	0.736	0.692
Ara-Psy	0.663	0.655	0.696	0.705	0.71	0.669
