# Supplementary material for: New feature extraction from phylogenetic profiles improved the performance of pathogen-host interactions
Source: Front Cell Infect Microbiol. 2022 Aug 2;12:931072. doi: 10.3389/fcimb.2022.931072 (PMC9378789; doi:10.3389/fcimb.2022.931072)
Supplement: Supplementary Table 6 — The species of bacteria and virus and positive pairs. [file Table_6.xlsx]

## Sheet: human-bacteria
# The Positive paris of human-bacteria.
Taxonomy ID	Species Name	Positive pairs
632	Yersinia pestis	4077
1392	Bacillus anthracis	3067
177416	Francisella tularensis	1289
559292	Saccharomyces cerevisiae	4967
1314	Streptococcus pyogenes	13

## Sheet: human-virus
# The positive pairs of human-virus.
Taxonomy ID	Species Name	Positive pairs
381518	Influenza A virus	6070
333760	Human papillomavirus	1440
132487	Measles virus	906
64320	Zika virus	2492
11706	HIV-1 M:B_HXB2R	1569
10377	Human herpesvirus	2312
