# Supplementary material for: New feature extraction from phylogenetic profiles improved the performance of pathogen-host interactions
Source: Front Cell Infect Microbiol. 2022 Aug 2;12:931072. doi: 10.3389/fcimb.2022.931072 (PMC9378789; doi:10.3389/fcimb.2022.931072)
Supplement: Supplementary Table 7 — Predictions of human-virus PHI pairs. [file Table_7.xlsx]

## Sheet: Human herpesvirus 4 strainB95-8
Human genes	Human herpesvirus 4 strainB95-8 genes	Probability
hsa:667	P03179	0.65
hsa:23345	P0CK56	0.659
hsa:23345	Q8AZK7	0.672
hsa:23345	P03225	0.663
hsa:23345	P03179	0.688
hsa:23345	P30119	0.658
hsa:23345	Q2MG95	0.659
hsa:23224	P03179	0.658
hsa:7273	P03220	0.658
hsa:7273	P0C739	0.671
hsa:7273	P0CK56	0.734
hsa:7273	Q8AZK7	0.724
hsa:7273	P03182	0.689
hsa:7273	P03225	0.725
hsa:7273	P03179	0.741
hsa:7273	P13285	0.69
hsa:7273	P30119	0.735
hsa:7273	Q2MG95	0.75
hsa:401024	P03179	0.653

## Sheet: Zika virus
Human genes	Zika virus genes	Probability
hsa:23345	refseq|YP_009227203	0.623333
hsa:7273	refseq|YP_009227203	0.665333

## Sheet: Influenza A virus
Human genes	Influenza A virus genes	Probability
hsa:23499	sp|P03470|NRAM_I33A0	0.617
hsa:667	sp|P03470|NRAM_I33A0	0.639
hsa:283463	sp|P03470|NRAM_I33A0	0.621
hsa:6261	sp|P03470|NRAM_I33A0	0.601
hsa:23345	sp|P03470|NRAM_I33A0	0.679
hsa:23345	sp|P03454|HEMA_I33A0	0.61
hsa:84033	sp|P03470|NRAM_I33A0	0.61
hsa:23224	sp|P03470|NRAM_I33A0	0.634
hsa:6262	sp|P03470|NRAM_I33A0	0.602
hsa:5339	sp|P03470|NRAM_I33A0	0.634
hsa:23195	sp|P03470|NRAM_I33A0	0.604
hsa:7273	sp|P05780|M2_I33A0	0.640667
hsa:7273	sp|P05777|M1_I33A0	0.679667
hsa:7273	sp|P03427|PB2_I33A0	0.689
hsa:7273	sp|P03470|NRAM_I33A0	0.758
hsa:7273	sp|P03454|HEMA_I33A0	0.678667
hsa:7273	tr|Q1K9G9|Q1K9G9_I33A0	0.679667
hsa:7273	tr|Q20MH8|Q20MH8_I33A0	0.640667
hsa:7273	tr|B4URF7|B4URF7_I33A0	0.669
hsa:401024	sp|P03470|NRAM_I33A0	0.607
hsa:94025	sp|P03470|NRAM_I33A0	0.631
