# Supplementary material for: New feature extraction from phylogenetic profiles improved the performance of pathogen-host interactions
Source: Front Cell Infect Microbiol. 2022 Aug 2;12:931072. doi: 10.3389/fcimb.2022.931072 (PMC9378789; doi:10.3389/fcimb.2022.931072)
Supplement: Supplementary Table 8 — Predictions of human-bacteria PHI pairs. [file Table_8.xlsx]

## Sheet: Bacillus anthracis
Human genes	Bacillus anthracis genes	Probability
hsa:574	Q81SN0	0.784
hsa:574	A0A348A1W4	0.784
hsa:85317	Q81SN0	0.783
hsa:85317	A0A348A1W4	0.783
hsa:2579	Q81SN0	0.749
hsa:2579	A0A348A1W4	0.749
hsa:2577	Q81SN0	0.748
hsa:2577	A0A348A1W4	0.748
hsa:2578	Q81SN0	0.748
hsa:2578	A0A348A1W4	0.748
hsa:2576	Q81SN0	0.746
hsa:2576	A0A348A1W4	0.746
hsa:100101629	Q81SN0	0.743
hsa:100101629	A0A348A1W4	0.743
hsa:729408	Q81SN0	0.743
hsa:729408	A0A348A1W4	0.743
hsa:85318	Q81SN0	0.738
hsa:85318	A0A348A1W4	0.738
hsa:107987363	Q81SN0	0.718
hsa:107987363	A0A348A1W4	0.718
hsa:26584	Q81SN0	0.717
hsa:26584	A0A348A1W4	0.717
hsa:26581	Q81SN0	0.715
hsa:26581	A0A348A1W4	0.715

## Sheet: Yersinia pestis
Human genes	Yersinia pestis genes	Probability
hsa:80184	Q7ARD3	0.882
hsa:80184	A0A5P8YN73	0.882
hsa:80184	A0A1U8QSC4	0.882
hsa:80184	A0A384KAZ9	0.882
hsa:7402	Q7ARD3	0.879
hsa:7402	A0A5P8YN73	0.879
hsa:7402	A0A1U8QSC4	0.879
hsa:7402	A0A384KAZ9	0.879
hsa:1756	Q7ARD3	0.876
hsa:1756	A0A5P8YN73	0.876
hsa:1756	A0A1U8QSC4	0.876
hsa:1756	A0A384KAZ9	0.876
hsa:25981	Q7ARD3	0.872
hsa:25981	A0A5P8YN73	0.872
hsa:25981	A0A1U8QSC4	0.872
hsa:25981	A0A384KAZ9	0.872
hsa:54768	Q7ARD3	0.872
hsa:54768	A0A5P8YN73	0.872
hsa:54768	A0A1U8QSC4	0.872
hsa:54768	A0A384KAZ9	0.872
hsa:11064	Q7ARD3	0.871
hsa:11064	A0A5P8YN73	0.871
hsa:11064	A0A1U8QSC4	0.871
hsa:11064	A0A384KAZ9	0.871
hsa:79659	A0A5P8YN73	0.871
hsa:79659	A0A1U8QSC4	0.871
hsa:79659	A0A384KAZ9	0.871
hsa:2804	Q7ARD3	0.871
hsa:2804	A0A5P8YN73	0.871
hsa:2804	A0A1U8QSC4	0.871
hsa:2804	A0A384KAZ9	0.871
hsa:1063	Q7ARD3	0.87
hsa:1063	A0A5P8YN73	0.87
hsa:1063	A0A1U8QSC4	0.87
hsa:1063	A0A384KAZ9	0.87
hsa:10142	Q7ARD3	0.87
hsa:10142	A0A5P8YN73	0.87
hsa:10142	A0A1U8QSC4	0.87
hsa:10142	A0A384KAZ9	0.87
hsa:202333	Q7ARD3	0.87
hsa:202333	A0A5P8YN73	0.87
hsa:202333	A0A1U8QSC4	0.87
hsa:202333	A0A384KAZ9	0.87
hsa:401024	Q7ARD3	0.87
hsa:401024	A0A5P8YN73	0.87
hsa:401024	A0A1U8QSC4	0.87
hsa:401024	A0A384KAZ9	0.87
hsa:8701	Q7ARD3	0.869
hsa:8701	A0A5P8YN73	0.869
hsa:8701	A0A1U8QSC4	0.869
hsa:8701	A0A384KAZ9	0.869
hsa:667	Q7ARD3	0.869
hsa:667	A0A5P8YN73	0.869
hsa:667	A0A1U8QSC4	0.869
hsa:667	A0A384KAZ9	0.869
hsa:1778	Q7ARD3	0.869
hsa:1778	A0A5P8YN73	0.869
hsa:1778	A0A1U8QSC4	0.869
hsa:1778	A0A384KAZ9	0.869
hsa:8632	Q7ARD3	0.868
hsa:8632	A0A5P8YN73	0.868
hsa:8632	A0A1U8QSC4	0.868
hsa:8632	A0A384KAZ9	0.868
hsa:643677	Q7ARD3	0.867
hsa:643677	A0A5P8YN73	0.867
hsa:643677	A0A1U8QSC4	0.867
hsa:643677	A0A384KAZ9	0.867
hsa:196385	Q7ARD3	0.867
hsa:196385	A0A5P8YN73	0.867
hsa:196385	A0A1U8QSC4	0.867
hsa:196385	A0A384KAZ9	0.867
hsa:23352	Q7ARD3	0.867
hsa:23352	A0A5P8YN73	0.867
hsa:23352	A0A1U8QSC4	0.867
hsa:23352	A0A384KAZ9	0.867
hsa:9881	Q7ARD3	0.866
hsa:9881	A0A5P8YN73	0.866
hsa:9881	A0A1U8QSC4	0.866
hsa:9881	A0A384KAZ9	0.866
hsa:1832	Q7ARD3	0.866
hsa:1832	A0A5P8YN73	0.866
hsa:1832	A0A1U8QSC4	0.866
hsa:1832	A0A384KAZ9	0.866
hsa:6263	Q7ARD3	0.865
hsa:6263	A0A5P8YN73	0.865
hsa:6263	A0A1U8QSC4	0.865
hsa:6263	A0A384KAZ9	0.865
hsa:1767	Q7ARD3	0.865
hsa:1767	A0A5P8YN73	0.865
hsa:1767	A0A1U8QSC4	0.865
hsa:1767	A0A384KAZ9	0.865
hsa:1769	Q7ARD3	0.864
hsa:1769	A0A5P8YN73	0.864
hsa:1769	A0A1U8QSC4	0.864
hsa:1769	A0A384KAZ9	0.864
hsa:27445	Q7ARD3	0.864
hsa:27445	A0A5P8YN73	0.864
hsa:27445	A0A1U8QSC4	0.864
hsa:27445	A0A384KAZ9	0.864
hsa:83481	Q7ARD3	0.864
hsa:83481	A0A5P8YN73	0.864
hsa:83481	A0A1U8QSC4	0.864
hsa:83481	A0A384KAZ9	0.864
hsa:83889	Q7ARD3	0.863
hsa:83889	A0A5P8YN73	0.863
hsa:83889	A0A1U8QSC4	0.863
hsa:83889	A0A384KAZ9	0.863
hsa:6262	Q7ARD3	0.863
hsa:6262	A0A5P8YN73	0.863
hsa:6262	A0A1U8QSC4	0.863
hsa:6262	A0A384KAZ9	0.863
hsa:8924	Q7ARD3	0.863
hsa:8924	A0A5P8YN73	0.863
hsa:8924	A0A1U8QSC4	0.863
hsa:8924	A0A384KAZ9	0.863
hsa:288	Q7ARD3	0.863
hsa:288	A0A5P8YN73	0.863
hsa:288	A0A1U8QSC4	0.863
hsa:288	A0A384KAZ9	0.863
hsa:1770	Q7ARD3	0.862
hsa:1770	A0A5P8YN73	0.862
hsa:1770	A0A1U8QSC4	0.862
hsa:1770	A0A384KAZ9	0.862
hsa:54832	Q7ARD3	0.862
hsa:54832	A0A5P8YN73	0.862
hsa:54832	A0A1U8QSC4	0.862
hsa:54832	A0A384KAZ9	0.862
hsa:22989	Q7ARD3	0.862
hsa:22989	A0A5P8YN73	0.862
hsa:22989	A0A1U8QSC4	0.862
hsa:22989	A0A384KAZ9	0.862
hsa:5591	Q7ARD3	0.862
hsa:5591	A0A5P8YN73	0.862
hsa:5591	A0A1U8QSC4	0.862
hsa:5591	A0A384KAZ9	0.862
hsa:4629	Q7ARD3	0.861
hsa:4629	A0A5P8YN73	0.861
hsa:4629	A0A1U8QSC4	0.861
hsa:4629	A0A384KAZ9	0.861
hsa:4628	Q7ARD3	0.861
hsa:4628	A0A5P8YN73	0.861
hsa:4628	A0A1U8QSC4	0.861
hsa:4628	A0A384KAZ9	0.861
hsa:84059	Q7ARD3	0.861
hsa:84059	A0A5P8YN73	0.861
hsa:84059	A0A1U8QSC4	0.861
hsa:84059	A0A384KAZ9	0.861
hsa:2803	Q7ARD3	0.86
hsa:2803	A0A5P8YN73	0.86
hsa:2803	A0A1U8QSC4	0.86
hsa:2803	A0A384KAZ9	0.86
hsa:5116	Q7ARD3	0.86
hsa:5116	A0A5P8YN73	0.86
hsa:5116	A0A1U8QSC4	0.86
hsa:5116	A0A384KAZ9	0.86
hsa:56171	Q7ARD3	0.859
hsa:56171	A0A5P8YN73	0.859
hsa:56171	A0A1U8QSC4	0.859
hsa:56171	A0A384KAZ9	0.859
hsa:10985	Q7ARD3	0.859
hsa:10985	A0A5P8YN73	0.859
hsa:10985	A0A1U8QSC4	0.859
hsa:10985	A0A384KAZ9	0.859
hsa:23224	Q7ARD3	0.859
hsa:23224	A0A5P8YN73	0.859
hsa:23224	A0A1U8QSC4	0.859
hsa:23224	A0A384KAZ9	0.859
hsa:4620	Q7ARD3	0.859
hsa:4620	A0A5P8YN73	0.859
hsa:4620	A0A1U8QSC4	0.859
hsa:4620	A0A384KAZ9	0.859
hsa:5339	Q7ARD3	0.859
hsa:5339	A0A5P8YN73	0.859
hsa:5339	A0A1U8QSC4	0.859
hsa:5339	A0A384KAZ9	0.859
hsa:221264	Q7ARD3	0.858
hsa:221264	A0A5P8YN73	0.858
hsa:221264	A0A1U8QSC4	0.858
hsa:221264	A0A384KAZ9	0.858
hsa:23499	Q7ARD3	0.858
hsa:23499	A0A5P8YN73	0.858
hsa:23499	A0A1U8QSC4	0.858
hsa:23499	A0A384KAZ9	0.858
hsa:57644	Q7ARD3	0.858
hsa:57644	A0A5P8YN73	0.858
hsa:57644	A0A1U8QSC4	0.858
hsa:57644	A0A384KAZ9	0.858
hsa:1768	Q7ARD3	0.858
hsa:1768	A0A5P8YN73	0.858
hsa:1768	A0A1U8QSC4	0.858
hsa:1768	A0A384KAZ9	0.858
hsa:23195	Q7ARD3	0.858
hsa:23195	A0A5P8YN73	0.858
hsa:23195	A0A1U8QSC4	0.858
hsa:23195	A0A384KAZ9	0.858
hsa:287	Q7ARD3	0.857
hsa:287	A0A5P8YN73	0.857
hsa:287	A0A1U8QSC4	0.857
hsa:287	A0A384KAZ9	0.857
hsa:154664	Q7ARD3	0.857
hsa:154664	A0A5P8YN73	0.857
hsa:154664	A0A1U8QSC4	0.857
hsa:154664	A0A384KAZ9	0.857
hsa:440193	Q7ARD3	0.857
hsa:440193	A0A5P8YN73	0.857
hsa:440193	A0A1U8QSC4	0.857
hsa:440193	A0A384KAZ9	0.857
hsa:4621	Q7ARD3	0.857
hsa:4621	A0A5P8YN73	0.857
hsa:4621	A0A1U8QSC4	0.857
hsa:4621	A0A384KAZ9	0.857
hsa:57674	Q7ARD3	0.857
hsa:57674	A0A5P8YN73	0.857
hsa:57674	A0A1U8QSC4	0.857
hsa:57674	A0A384KAZ9	0.857
hsa:9793	Q7ARD3	0.856
hsa:9793	A0A5P8YN73	0.856
hsa:9793	A0A1U8QSC4	0.856
hsa:9793	A0A384KAZ9	0.856
hsa:6261	Q7ARD3	0.856
hsa:6261	A0A5P8YN73	0.856
hsa:6261	A0A1U8QSC4	0.856
hsa:6261	A0A384KAZ9	0.856
hsa:338	Q7ARD3	0.856
hsa:338	A0A5P8YN73	0.856
hsa:338	A0A1U8QSC4	0.856
hsa:338	A0A384KAZ9	0.856
hsa:23345	Q7ARD3	0.855
hsa:23345	A0A5P8YN73	0.855
hsa:23345	A0A1U8QSC4	0.855
hsa:23345	A0A384KAZ9	0.855
hsa:9659	Q7ARD3	0.855
hsa:9659	A0A5P8YN73	0.855
hsa:9659	A0A1U8QSC4	0.855
hsa:9659	A0A384KAZ9	0.855
hsa:8735	Q7ARD3	0.855
hsa:8735	A0A5P8YN73	0.855
hsa:8735	A0A1U8QSC4	0.855
hsa:8735	A0A384KAZ9	0.855
hsa:63895	Q7ARD3	0.854
hsa:63895	A0A5P8YN73	0.854
hsa:63895	A0A1U8QSC4	0.854
hsa:63895	A0A384KAZ9	0.854
hsa:283450	Q7ARD3	0.853
hsa:283450	A0A5P8YN73	0.853
hsa:283450	A0A1U8QSC4	0.853
hsa:283450	A0A384KAZ9	0.853
hsa:83872	Q7ARD3	0.853
hsa:83872	A0A5P8YN73	0.853
hsa:83872	A0A1U8QSC4	0.853
hsa:83872	A0A384KAZ9	0.853
hsa:10075	Q7ARD3	0.853
hsa:10075	A0A5P8YN73	0.853
hsa:10075	A0A1U8QSC4	0.853
hsa:10075	A0A384KAZ9	0.853
hsa:57519	Q7ARD3	0.852
hsa:57519	A0A5P8YN73	0.852
hsa:57519	A0A1U8QSC4	0.852
hsa:57519	A0A384KAZ9	0.852
hsa:57731	Q7ARD3	0.852
hsa:57731	A0A5P8YN73	0.852
hsa:57731	A0A1U8QSC4	0.852
hsa:57731	A0A384KAZ9	0.852
hsa:26278	Q7ARD3	0.852
hsa:26278	A0A5P8YN73	0.852
hsa:26278	A0A1U8QSC4	0.852
hsa:26278	A0A384KAZ9	0.852
hsa:283234	Q7ARD3	0.851
hsa:283234	A0A5P8YN73	0.851
hsa:283234	A0A1U8QSC4	0.851
hsa:283234	A0A384KAZ9	0.851
hsa:146754	Q7ARD3	0.851
hsa:146754	A0A5P8YN73	0.851
hsa:146754	A0A1U8QSC4	0.851
hsa:146754	A0A384KAZ9	0.851
hsa:84033	Q7ARD3	0.851
hsa:84033	A0A5P8YN73	0.851
hsa:84033	A0A1U8QSC4	0.851
hsa:84033	A0A384KAZ9	0.851
hsa:10347	Q7ARD3	0.851
hsa:10347	A0A5P8YN73	0.851
hsa:10347	A0A1U8QSC4	0.851
hsa:10347	A0A384KAZ9	0.851
hsa:2196	Q7ARD3	0.851
hsa:2196	A0A5P8YN73	0.851
hsa:2196	A0A1U8QSC4	0.851
hsa:2196	A0A384KAZ9	0.851
hsa:4622	Q7ARD3	0.851
hsa:4622	A0A5P8YN73	0.851
hsa:4622	A0A1U8QSC4	0.851
hsa:4622	A0A384KAZ9	0.851
hsa:7094	Q7ARD3	0.85
hsa:7094	A0A5P8YN73	0.85
hsa:7094	A0A1U8QSC4	0.85
hsa:7094	A0A384KAZ9	0.85
hsa:7094	tr|A0A384KAZ9|A0A384KAZ9_YERPE	0.85

## Sheet: Glossosomatoidea
Human genes	Glossosomatoidea genes	Probability
hsa:337969	A0A454XUP5	0.784
hsa:337969	Q5NEC0	0.784
hsa:107986982	A0A454XUP5	0.768
hsa:107986982	Q5NEC0	0.768
hsa:84616	A0A454XUP5	0.765
hsa:84616	Q5NEC0	0.765
hsa:84560	A0A454XUP5	0.759
hsa:84560	Q5NEC0	0.759
hsa:337979	A0A454XUP5	0.747
hsa:337979	Q5NEC0	0.747
hsa:105373057	A0A454XUP5	0.744
hsa:105373057	Q5NEC0	0.744
hsa:4499	A0A454XUP5	0.744
hsa:4499	Q5NEC0	0.744
hsa:85285	A0A454XUP5	0.743
hsa:85285	Q5NEC0	0.743
hsa:85291	A0A454XUP5	0.737
hsa:85291	Q5NEC0	0.737
hsa:4496	A0A454XUP5	0.736
hsa:4496	Q5NEC0	0.736
hsa:4502	A0A454XUP5	0.736
hsa:4502	Q5NEC0	0.736
hsa:100463289	A0A454XUP5	0.735
hsa:100463289	Q5NEC0	0.735
hsa:100463486	A0A454XUP5	0.735
hsa:100463486	Q5NEC0	0.735
hsa:100462977	A0A454XUP5	0.735
hsa:100462977	Q5NEC0	0.735
hsa:100132476	A0A454XUP5	0.733
hsa:100132476	Q5NEC0	0.733
hsa:337978	A0A454XUP5	0.733
hsa:337978	Q5NEC0	0.733
hsa:6171	A0A454XUP5	0.732
hsa:6171	Q5NEC0	0.732
hsa:4501	A0A454XUP5	0.731
hsa:4501	Q5NEC0	0.731
hsa:4489	A0A454XUP5	0.73
hsa:4489	Q5NEC0	0.73
hsa:4494	A0A454XUP5	0.73
hsa:4494	Q5NEC0	0.73
hsa:386683	A0A454XUP5	0.728
hsa:386683	Q5NEC0	0.728
hsa:4493	A0A454XUP5	0.728
hsa:4493	Q5NEC0	0.728
hsa:83755	A0A454XUP5	0.726
hsa:83755	Q5NEC0	0.726
hsa:644844	A0A454XUP5	0.726
hsa:644844	Q5NEC0	0.726
hsa:100288323	A0A454XUP5	0.726
hsa:100288323	Q5NEC0	0.726
hsa:112267930	A0A454XUP5	0.725
hsa:112267930	Q5NEC0	0.725
hsa:100996750	A0A454XUP5	0.725
hsa:100996750	Q5NEC0	0.725
hsa:6170	A0A454XUP5	0.724
hsa:6170	Q5NEC0	0.724
hsa:645745	A0A454XUP5	0.724
hsa:645745	Q5NEC0	0.724
hsa:337977	A0A454XUP5	0.723
hsa:337977	Q5NEC0	0.723
hsa:4490	A0A454XUP5	0.723
hsa:4490	Q5NEC0	0.723
hsa:337967	A0A454XUP5	0.721
hsa:337967	Q5NEC0	0.721
hsa:337879	A0A454XUP5	0.721
hsa:337879	Q5NEC0	0.721
hsa:100288287	A0A454XUP5	0.721
hsa:100288287	Q5NEC0	0.721
hsa:337973	A0A454XUP5	0.721
hsa:337973	Q5NEC0	0.721
hsa:100463482	A0A454XUP5	0.721
hsa:100463482	Q5NEC0	0.721
hsa:100132386	A0A454XUP5	0.719
hsa:100132386	Q5NEC0	0.719
hsa:6701	A0A454XUP5	0.718
hsa:6701	Q5NEC0	0.718
hsa:83902	A0A454XUP5	0.717
hsa:83902	Q5NEC0	0.717
hsa:337985	A0A454XUP5	0.717
hsa:337985	Q5NEC0	0.717
hsa:4184	A0A454XUP5	0.715
hsa:4184	Q5NEC0	0.715
hsa:100506540	A0A454XUP5	0.715
hsa:100506540	Q5NEC0	0.715
hsa:85290	A0A454XUP5	0.714
hsa:85290	Q5NEC0	0.714
hsa:653240	A0A454XUP5	0.714
hsa:653240	Q5NEC0	0.714
hsa:6704	A0A454XUP5	0.714
hsa:6704	Q5NEC0	0.714
hsa:6588	A0A454XUP5	0.714
hsa:6588	Q5NEC0	0.714
hsa:6706	A0A454XUP5	0.713
hsa:6706	Q5NEC0	0.713
hsa:728224	A0A454XUP5	0.713
hsa:728224	Q5NEC0	0.713
hsa:6700	A0A454XUP5	0.711
hsa:6700	Q5NEC0	0.711
hsa:6703	A0A454XUP5	0.711
hsa:6703	Q5NEC0	0.711
hsa:6705	A0A454XUP5	0.711
hsa:6705	Q5NEC0	0.711
hsa:4504	A0A454XUP5	0.71
hsa:4504	Q5NEC0	0.71
hsa:10896	A0A454XUP5	0.71
hsa:10896	Q5NEC0	0.71
hsa:403339	A0A454XUP5	0.71
hsa:403339	Q5NEC0	0.71
hsa:81871	A0A454XUP5	0.71
hsa:81871	Q5NEC0	0.71
hsa:6235	A0A454XUP5	0.709
hsa:6235	Q5NEC0	0.709
hsa:100507608	A0A454XUP5	0.708
hsa:100507608	Q5NEC0	0.708
hsa:667	Q5NEB5	0.708
hsa:667	A0A454XRY1	0.708
hsa:23224	Q5NEB5	0.708
hsa:23224	A0A454XRY1	0.708
hsa:100462983	A0A454XUP5	0.706
hsa:100462983	Q5NEC0	0.706
hsa:85289	A0A454XUP5	0.705
hsa:85289	Q5NEC0	0.705
hsa:51529	A0A454XUP5	0.705
hsa:51529	Q5NEC0	0.705
hsa:116832	A0A454XUP5	0.705
hsa:116832	Q5NEC0	0.705
hsa:83899	A0A454XUP5	0.704
hsa:83899	Q5NEC0	0.704
hsa:81870	A0A454XUP5	0.702
hsa:81870	Q5NEC0	0.702
hsa:83901	A0A454XUP5	0.702
hsa:83901	Q5NEC0	0.702
hsa:23345	Q5NEB5	0.702
hsa:23345	A0A454XRY1	0.702
hsa:100505724	A0A454XUP5	0.701
hsa:100505724	Q5NEC0	0.701
hsa:245913	A0A454XUP5	0.7
hsa:245913	Q5NEC0	0.7
hsa:386684	A0A454XUP5	0.7
hsa:386684	Q5NEC0	0.7
hsa:337974	A0A454XUP5	0.7
hsa:337974	Q5NEC0	0.7
hsa:84033	Q5NEB5	0.7
hsa:84033	A0A454XRY1	0.7
